# Supplementary material for: Active Colitis Attenuates Ventricular Excitation–Contraction Coupling by T-Tubular Remodeling
Source: Biomolecules. 2026 Mar 27;16(4):503. doi: 10.3390/biom16040503 (PMC13113157; doi:10.3390/biom16040503)
Supplement: Supplementary file 1 [file biomolecules-16-00503-s001.zip]

Archive with 1 entries (1 files):
- biomolecules-4177732-supplementary.pdf
